# Supplementary material for: Coralysis enables sensitive identification of imbalanced cell types and states in single-cell data via multi-level integration
Source: Nucleic Acids Res. 2025 Nov 13;53(21):gkaf1128. doi: 10.1093/nar/gkaf1128 (PMC12614221; doi:10.1093/nar/gkaf1128)
Supplement: gkaf1128_Supplemental_Files [file gkaf1128_supplemental_files.zip]

Archive with 2 entries (2 files):
- ms-supp-figs-coralysis.pdf
- supplementary_table_S1.tsv
